# Supplementary material for: Effect of Photoinitiator on Precursory Stability and Curing Depth of Thiol-Ene Clickable Gelatin
Source: Polymers (Basel). 2021 Jun 5;13(11):1877. doi: 10.3390/polym13111877 (PMC8201352; doi:10.3390/polym13111877)
Supplement: Supplementary file 1 [file polymers-13-01877-s001.zip]

Archive with 1 entries (1 files):
- polymers-1189424-SI.pdf
